# Supplementary material for: Dysregulation of Glycerophosphocholines in the Cutaneous Lesion Caused by Leishmania major in Experimental Murine Models
Source: Pathogens. 2021 May 13;10(5):593. doi: 10.3390/pathogens10050593 (PMC8152770; doi:10.3390/pathogens10050593)
Supplement: Supplementary file 1 [file pathogens-10-00593-s001.zip]

Archive with 6 entries (6 files):
- supplementary material/supplementary figure 1.tiff
- supplementary material/supplementary figure 2.pdf
- supplementary material/Table S1.xlsx
- supplementary material/Table S2.xlsx
- supplementary material/Table S3.xlsx
- supplementary material/Table S4.xlsx
