# Supplementary material for: Dysregulation of Glycerophosphocholines in the Cutaneous Lesion Caused by Leishmania major in Experimental Murine Models
Source: Pathogens. 2021 May 13;10(5):593. doi: 10.3390/pathogens10050593 (PMC8152770; doi:10.3390/pathogens10050593)
Supplement: Supplementary file 1 [file pathogens-10-00593-s001.zip › supplementary material/Table S1.xlsx]

## Sheet: ear org PC supp table
		Supplemental Table 1. All annotable PC metabolites for ear organic extraction
m/z	RT	GNPS/LIPID MAPS	Cosine score	Number of shared peaks	PPM error	Mass difference
468.31	2.78	PC 14:0	0.96	11	1	0
482.361	3.04	PC O-16:0/0:0	0.81	6	2	0
494.325	2.86	LPC 16:1 or LPC O-16:2;O *			2.23
496.341	2.98	LPC 16:0	0.77	8	0	0.01
508.341	2.94	LPC 17:1 or LPC O-17:2;O *			0.27
508.341	3.07	LPC 17:1 or LPC O-17:2;O *			0.27
508.377	3.12	PC P-18:0/0:0	0.91	10	3	0
510.357	3.11	PC 17:0/0:0	0.93	9	0	0
510.392	3.35	LPC O-18:0	0.79	6	2	0
518.323	2.98	LPC 18:3 *			2.5
518.323	2.93	LPC 18:3 *			1.16
520.34	3	LPC 18:2 or LPC O-18:3;O *			1.15
522.284	3.02	LPC 17:2;O *			66.25
522.356	3.05	LPC 18:1	0.96	14	2	0
524.372	3.59	LPC 18:0 or LPC O-18:1;O *			1.34
526.314	3.13	LPC 17:0;O *			69.16
548.372	3.31	LPC 20:2 or LPC O-20:3;O or PC O-20:2 *			1.28
550.388	3.31	LPC 20:1	0.95	16	0	0
552.403	3.56	PC 20:0/0:0	0.91	11	1	0
568.34	2.91	LPC 22:6 or PC O-22:6 *
580.434	3.93	PC 22:0/0:0	0.94	13	0	0
594.45	4.17	LPC 23:0 or LPC O-23:1;O or PC O-23:0 *			1.68
608.466	4.42	LPC 24:0	0.93	13	1	0
700.572	5.25	LPC O-32:3 *
706.539	5.38	PC 14:0/16:0	0.97	8	0	0
716.524	5.53	LPC 31:3;O or PC 31:2 or PC O-31:3;O *			1.95
724.528	5.71	LPC 33:5 or LPC O-33:6;O or PC O-33:5 *			2.3
728.559	6.4	LPC 33:3 *			0
730.539	5.14	PC 16:1/16:1	0.96	12	1	0
732.555	5.5	PC 18:1/14:0	0.97	10	0	0
734.57	6.02	PC 14:0/18:0	0.99	15	0	0
734.57	8.81	PC 14:0/18:0	0.99	15	0	0
740.523	5.4	LPC 33:5;O or PC 33:4 or PC O-33:5;O *			1.22
742.54	5.63	LPC 33:4;O or PC 33:3 or PC O-33:4;O *			0.31
744.555	5.61	LPC 33:3;O or PC 33:2 or PC O-33:3;O *			0.16
744.585	5.59	LPC 34:2 or LPC O-34:3;O or PC O-34:2 *			7.25
746.57	5.89	PC O-16:0/18:1	0.89	12	1	0
746.605	8.81	PC O-16:0/18:1	0.93	12	3	0
748.528	5.52	PC O-35:7 *			0.4
750.543	5.79	PC O-35:6 *			1.75
752.558	6.29	PC O-35:5 *			0.66
754.538	5.48	LPC 34:5;O or PC 34:4 or PC O-34:5;O *			0.8
756.552	6.01	LPC 34:4;O or PC 34:3 or PC O-34:4;O *			1.85
758.57	5.62	PC 16:0/18:2	0.98	12	3	0
760.585	6.15	PC 16:0/18:1	0.99	24	2	0
760.585	8.8	PC 16:0/18:1	0.99	24	2	0
762.599	8.8	LPC 34:1;O or PC 34:0 or PC O-34:1;O *			2.75
762.599	8.81	LPC 34:1;O	0.85	7	2	0
764.523	5.38	PC 35:6 or PC O-35:7;O *			1.18
766.539	5.52	PC 35:5 or PC O-35:6;O *			1.44
766.539	5.54	PC 35:5 or PC O-35:6;O *			1.57
766.571	5.78	PC O-36:5	0.92	9	1	0
768.581	5.74	PC O-36:4 *			12.36
768.584	5.73	PC O-36:4 *			8.07
768.586	5.26	PC O-36:4 *			5.2
770.572	5.46	PC 35:3 or PC O-35:4;O *			2.73
770.602	5.7	PC O-36:3 *			5.06
772.528	5.72	PC O-37:9 *			0.52
772.587	5.91	PC P-18:0/18:1	0.92	9	1	0
772.62	8.81	PC O-36:2 *			1.42
774.544	5.65	PC O-37:8 *			1.16
776.559	6.06	PC O-37:7 *			0
778.537	5.24	PC 36:6	0.95	8	0	0
778.574	6.27	PC O-37:6 *			0.64
780.553	5.59	PC 36:5 or PC O-36:6;O *			0.77
780.553	5.55	PC 36:5 or PC O-36:6;O *			0.51
780.553	5.59	PC 36:5 or PC O-36:6;O *			0.38
782.568	8.76	PC 18:2/18:2	0.99	19	2	0
782.569	5.52	PC 18:2/18:2	0.99	19	2	0
784.583	8.79	Spectral Match to Arachidonoylthio-PC	0.89	6	1	0
784.583	5.72	PC 36:3	0.95	10	1	0
786.601	6.32	PC 18:0/18:2	0.98	19	4	0
786.601	8.8	PC 18:0/18:2	0.98	19	4	0
788.616	8.81	PC 18:0/18:1	0.95	7	5	0
788.616	4.85	PC 36:1 or PC O-36:2;O *			0.13
790.542	5.43	PC 37:7 or PC O-37:8;O *			5.44
790.567	5.61	PC O-38:7 *			9.49
792.557	5.72	PC O-16:0/22:6	0.86	7	8	0.01
792.568	5.75	PC O-16:0/22:6	0.87	7	20	0.02
792.576	5.75	PC O-16:0/22:6	0.92	14	9	0.01
792.582	5.67	PC O-38:6	0.92	14	9	0.01
792.586	5.69	PC O-38:6	0.94	13	3	0
794.601	5.88	PC O-38:5 *			6.17
796.588	5.84	PC 37:4 or PC O-37:5;O *			3.64
804.552	5.53	PC 38:7 or PC O-38:8;O *			4.82
806.568	5.42	PC 38:6 or PC O-38:7;O *			1.49
808.583	5.61	PC 38:5 or PC O-38:6;O *			2.97
808.583	8.75	PC 38:5 or PC O-38:6;O *			2.72
810.599	8.76	PC 18:0/20:4	0.98	15	0	0
810.6	6.12	PC 18:0/20:4	0.98	15	0	0
816.585	5.6	PC O-40:8 *			6.98
828.552	5.44	PC O-40:10;O or PC 40:9 *			1.2
830.567	5.35	PC 20:4/20:4	0.78	8	3	0
832.583	5.48	PC 40:7 or PC O-40:8;O *			0
834.599	5.91	PC 40:6 or PC O-40:7;O *			1.56
* annotated based on presence in PC-containing molecular network and LIPID MAPS
