# Supplementary material for: Dysregulation of Glycerophosphocholines in the Cutaneous Lesion Caused by Leishmania major in Experimental Murine Models
Source: Pathogens. 2021 May 13;10(5):593. doi: 10.3390/pathogens10050593 (PMC8152770; doi:10.3390/pathogens10050593)
Supplement: Supplementary file 1 [file pathogens-10-00593-s001.zip › supplementary material/Table S2.xlsx]

## Sheet: Sheet1
		Supplemental Table 2. All annotable PC metabolites for ear aqueous extraction
m/z	RT	GNPS/LIPID MAPS	Cosine score	Number of shared peaks	PPM error	Mass difference
258.113	0.37	alpha-GPC	0.86	5	8	0
468.31	3.28	LPC 14:0	0.98	15	2	0
480.31	3.5	LPC 15:1 or LPC O-15:2;O *			2.29
482.361	3.53	PC O-16:0/0:0	0.76	10	2	0
490.294	3.2	LPC 16:3 or LPC O-16:4;O *			1.63
494.325	3.36	LPC 16:1 or LPC O-16:2;O *			2.02
496.341	3.48	LPC 16:0 or LPC O-16:1;O *			2.02
508.377	3.57	PC P-18:0/0:0	0.94	9	3	0
510.356	3.58	LPC 17:0	0.91	8	0	0
510.392	3.79	LPC O-18:0	0.79	7	1	0
516.307	3.34	LPC 18:4 or LPC O-18:5;O *			3.87
518.323	3.48	LPC 18:3 or LPC O-18:4;O *			2.89
520.341	3.38	LPC 18:2 or LPC O-18:3;O *			1.35
522.356	3.54	LPC 18:1	0.99	18	0	0
524.371	3.7	PC 18:0/0:0	0.96	14	0	0
536.335	3	LPC 18:2;O *			0.75
544.34	3.43	LPC 20:4 or LPC O-20:5;O *			0.18
548.372	3.61	LPC 20:2 or LPC O-20:3;O *			0.91
550.387	3.77	LPC 20:1	0.87	13	0	0
560.335	3.13	LPC 20:4;O or PC 20:3 or PC O-20:4;O *			0.18
568.34	3.41	LPC 22:6 or PC O-22:6 *			0.7
570.355	3.5	LPC 22:5 or LPC O-22:6;O or PC O-22:5 *			1.58
572.371	3.59	LPC 22:4 or LPC O-22:5;O or PC O-22:4 *			0
608.466	4.44	LPC 24:0	0.92	12	0	0
718.575	6.13	LPC 32:1 or LPC O-32:2;O or PC O-32:1 *			0.97
720.589	4.7	LPC 32:0 or LPC O-32:1;O or PC O-32:0 *			2.08
744.591	4.48	LPC 34:2 or LPC O-34:3;O or PC O-34:2 *			0.54
744.591	6.16	LPC 34:2 or LPC O-34:3;O or PC O-34:2 *			0.54
746.605	4.78	PC O-16:0/18:1	0.96	14	4
760.585	4.6	PC 16:0/18:1	0.98	13	2	0
770.605	4.58	PC O-36:3 *			1.04
772.62	4.7	PC O-36:2 *			1.81
786.601	4.65	PC 18:0/18:2	0.97	16	4	0
794.605	4.42	PC O-38:5	0.82	5	0	0
794.605	6.13	PC O-38:5	0.76	5	0	0
796.62	4.91	PC O-38:4 *			1.26
* annotated based on presence in PC-containing molecular network and LIPID MAPS
