# Supplementary material for: Dysregulation of Glycerophosphocholines in the Cutaneous Lesion Caused by Leishmania major in Experimental Murine Models
Source: Pathogens. 2021 May 13;10(5):593. doi: 10.3390/pathogens10050593 (PMC8152770; doi:10.3390/pathogens10050593)
Supplement: Supplementary file 1 [file pathogens-10-00593-s001.zip › supplementary material/Table S3.xlsx]

## Sheet: Sheet1
		Supplemental Table 3. All annotable PC metabolites for footpad organic extraction
m/z	RT	GNPS/LIPID MAPS	Cosine score	Number of shared peaks	PPM error	Mass difference
258.112	0.3	alpha-GPC	0.85	5	4	0
468.31	2.61	LPC 14:0	0.96	13	2	0
496.341	2.77	LPC 16:0 or LPC O-16:1;O *			2.42
510.356	2.84	PC 17:0/0:0	0.94	12	1	0
518.325	2.7	LPC 18:3 or LPC O-18:4;O *			1.35
520.341	2.72	LPC 18:2			1.92
522.356	2.79	LPC 18:1	0.99	19	0	0
524.372	2.96	PC 18:0/0:0	0.97	14	2	0
544.341	2.7	LPC 20:4 or LPC O-20:5;O or PC O-20:4 *			1.47
546.356	2.77	LPC 20:3 or LPC O-20:4;O or PC O-20:3 *			0.18
548.372	2.83	LPC 20:2 or LPC O-20:3;O or PC O-20:2 *			2.01
550.387	3.04	LPC 20:1	0.96	14	0	0
552.404	3.24	LPC 20:0	0.95	13	0	0
568.341	2.7	LPC 22:6 or PC O-22:6 *			1.94
570.356	2.78	LPC 22:5 or LPC O-22:6;O or PC O-22:5 *			0.35
572.371	2.83	LPC 22:4 or LPC O-22:5;O or PC O-22:4 *			0.52
580.435	3.58	PC 22:0/0:0	0.97	14	0	0
580.435	3.58	LPC 22:0	0.97	14	0	0
608.466	4.05	PC 24:0/0:0	0.96	14	1	0
608.466	4.05	Lyso PC 24:0	0.96	14	1	0
700.528	5.81	LPC 31:3 or LPC O-31:4;O or PC O-31:3 *			1.14
706.539	5.3	PC 14:0/16:0	0.99	8	0	0
714.508	5	LPC 31:4;O or PC 31:3 or PC O-31:4;O *			0.98
718.539	6.02	LPC 31:2;O or PC 31:1 or PC O-31:2;O *			1.53
718.574	5.89	LPC 32:1 or LPC O-32:2;O or PC O-32:1 *			0.28
720.555	5.65	LPC 31:1;O or PC 31:0 or PC O-31:1;O *			1.25
728.559	6.46	LPC 33:3 or LPC O-33:4;O or PC O-33:3 *			0.82
730.539	4.98	PC 16:1/16:1	0.99	16	1	0
730.575	7.13	LPC 33:2 or LPC O-33:3;O or PC O-33:2 *			0.41
732.555	5.48	PC 14:0/18:1	0.97	12	0	0
734.57	6.04	PC 14:0/18:0	0.97	11	0	0
738.507	4.97	LPC 33:6;O or PC 33:5 or PC O-33:6;O *			0.54
740.523	5.37	LPC 33:5;O or PC 33:4 or PC O-33:5;O *			0.81
740.523	5.14	LPC 33:5;O or PC 33:4 or PC O-33:5;O *			1.08
742.539	5.64	LPC 33:4;O or PC 33:3 or PC O-33:4;O *			0.94
744.555	6.17	LPC 33:3;O or PC 33:2 or PC O-33:3;O *			1.75
744.589	6.01	LPC 34:2 or LPC O-34:3;O or PC O-34:2 *			1.48
746.57	5.89	PC O-16:0/18:1	0.92	8	5	0
746.603	6.79	PC O-16:0/18:1	0.95	18	0	0
750.543	5.88	PC O-35:6 *			0.4
752.559	6.39	PC O-35:5 *			0
756.553	6.05	LPC 34:4;O or PC 34:3 or PC O-34:4;O *			1.06
758.57	5.59	PC 16:0/18:2	0.92	12	2	0
760.586	6.17	PC 18:1/16:0	0.99	18	4	0
762.599	7.04	LPC 34:1;O or PC 34:0 or PC O-34:1;O *			2.1
762.6	7.1	LPC 34:1;O or PC 34:0 or PC O-34:1;O *			1.31
766.574	5.82	PC O-36:5	0.96	15	3	0
768.556	6.1	PC 35:4 or PC O-35:5;O *			2.73
768.588	5.89	PC O-36:4 *			2.21
772.528	5.25	PC O-37:9 *			1.04
772.586	5.96	PC P-18:0/18:1	0.95	8	0	0
774.544	5.66	PC O-37:8 *			0.52
776.559	6.21	PC O-37:7 *			0.64
776.56	6.11	PC O-37:7 *			1.42
778.539	4.78	PC 18:3/18:3	0.95	8	3	0
778.574	6.33	PC O-37:6 *			0.51
780.553	5.62	PC 36:5 or PC O-36:6;O *			1.41
782.57	5.49	PC 16:0/18:1 [M+Na]+	0.98	20	0	0
784.585	5.77	Arachidonoylthio-PC	0.94	8	0	0
786.601	6.35	PC 18:0/18:2	0.98	23	0	0
788.616	7.16	PC 18:0/18:1	0.95	7	5	0
790.57	5.59	PC O-38:7 or PC O-37:8;O *			5.82
792.554	5.3	PC O-16:0/22:6	0.91	7	3	0
792.556	5.92	PC O-16:0/22:6	0.91	7	3	0
792.588	5.72	PC O-16:0/22:6	0.97	16	2	0
794.604	5.97	PC O-38:5 *			2.9
796.586	5.88	PC 37:4 or PC O-37:5;O *			1.26
796.591	6.61	PC 37:4 or PC O-37:5;O *			7.78
796.618	6.59	PC O-38:4 *			4.14
800.618	6.85	PC 37:2 or PC O-37:3;O *			1.75
804.553	5.13	PC 38:7 or PC O-38:8;O *			0.5
804.554	4.94	PC 38:7 or PC O-38:8;O *			0.37
808.582	5.41	PC 38:5 or PC O-38:6;O *			4.08
810.601	6.24	PC 18:0/20:4	0.99	14	2	0
812.613	6.3	PC 38:3 or PC O-38:4;O *			3.82
814.633	7.48	PC 38:2 or PC O-38:3;O *			0.86
830.57	5.07	PC 20:4/20:4	0.91	17	6	0.01
832.585	5.5	PC 40:7 or PC O-40:8;O *			0.24
* annotated based on presence in PC-containing molecular network and LIPID MAPS
