# Supplementary material for: Dysregulation of Glycerophosphocholines in the Cutaneous Lesion Caused by Leishmania major in Experimental Murine Models
Source: Pathogens. 2021 May 13;10(5):593. doi: 10.3390/pathogens10050593 (PMC8152770; doi:10.3390/pathogens10050593)
Supplement: Supplementary file 1 [file pathogens-10-00593-s001.zip › supplementary material/Table S4.xlsx]

## Sheet: Sheet1
		Supplemental Table 4. All annotable PC metabolites for footpad aqueous extraction
m/z	RT	GNPS/LIPID MAPS	Cosine score	Number of shared peaks	PPM error	Mass difference
440.278	3.21	LPC 12:0	0.9	5	0	0
468.309	3.4	LPC 14:0	0.97	15	4	0
494.324	3.64	LPC 16:1 or LPC O-16:2;O *			0.61
496.34	3.82	LPC 16:0	0.86	9	22	0.01
508.376	4.01	PC P-18:0/0:0	0.91	10	2	0
510.356	4.03	LPC 17:0	0.92	9	1	0
516.308	3.46	LPC 18:4 or LPC O-18:5;O *			0.97
518.324	3.52	LPC 18:3 or LPC O-18:4;O *			0.39
520.34	3.68	LPC 18:2 or LPC O-18:3;O *			0.19
522.356	3.92	LPC 18:1 or LPC O-18:2;O *			0.38
524.371	4.18	LPC 18:0	0.97	15	0	0
544.34	3.72	LPC 20:4 or LPC O-20:5;O or PC O-20:4 *			0.18
544.34	3.67	LPC 20:4 or LPC O-20:5;O or PC O-20:4 *			0.55
568.34	3.67	LPC 22:6 or PC O-22:6 *			0.18
570.354	3.83	LPC 22:5 or LPC O-22:6;O or PC O-22:5 *			2.63
572.371	3.95	LPC 22:4 or LPC O-22:5;O or PC O-22:4 *			0.52
580.361	3.98	PC 20:1;O or PC O-21:1;O *			0.69
594.377	4.1	PC 21:1;O or PC 22:0 or PC O-22:1;O *			0.17
* annotated based on presence in PC-containing molecular network and LIPID MAPS
